# Supplementary material for: Electroluminescence and hyperphosphorescence from stable blue Ir(III) carbene complexes with suppressed efficiency roll-off
Source: Nat Commun. 2023 Oct 12;14:6419. doi: 10.1038/s41467-023-42090-z (PMC10570383; doi:10.1038/s41467-023-42090-z)
Supplement: Supplementary file 8 — Supplementary Data 5 [file 41467_2023_42090_MOESM8_ESM.txt]

Cartesian atomic coordinates of the optimized geometries for the ground-state structures of Ir(III) complexes of f-ct1a ‒ d. 

169
f-ct1a
 Ir                    0.00426  -0.00203   0.23831 
 N                     1.14483   2.32341  -1.69471 
 N                     1.5882    4.57508  -2.55071 
 N                    -0.18595   5.33451  -0.44819 
 N                    -0.21811   2.9057   -0.06382 
 N                    -2.60689  -0.15974  -1.66443 
 N                    -4.79634  -0.88912  -2.49402 
 N                    -4.54699  -2.81322  -0.39689 
 N                    -2.41555  -1.63473  -0.0403 
 C                     0.37405   1.81062  -0.67212 
 C                     1.02368   3.71205  -1.73459 
 C                     0.37634   6.25292  -1.27193 
 C                     0.15155   4.08131  -0.69297 
 C                    -1.05889   2.66636   1.06302 
 C                    -1.73432   3.68565   1.73126 
 H                    -1.64113   4.71544   1.40847 
 C                    -2.52837   3.35137   2.83172 
 H                    -3.05001   4.14912   3.34777 
 C                    -2.64741   2.02288   3.2601 
 C                    -1.94266   1.03405   2.54395 
 H                    -2.0199    0.00263   2.8718 
 C                    -1.13461   1.30998   1.43509 
 C                     2.02285   1.61636  -2.58538 
 H                     2.28944   0.7728   -5.86249 
 C                     1.66681   1.47928  -3.92818 
 H                     0.70439   1.84627  -4.26685 
 H                    -0.03521   7.39373   1.1686 
 C                    -1.53692   7.8579   -1.12502 
 H                    -1.84019   8.88322  -0.88744 
 H                    -1.86965   7.63517  -2.14501 
 H                    -2.05168   7.17827  -0.44146 
 C                    -3.50554   1.61429   4.47308 
 C                    -4.58915   0.60398   4.02539 
 H                    -5.20456   0.2992    4.88018 
 H                    -5.25041   1.04914   3.27384 
 H                    -4.14847  -0.29841   3.59227 
 C                    -4.2146    2.81722   5.12428 
 H                    -4.81197   2.47697   5.97692 
 H                    -3.49994   3.55859   5.49692 
 H                    -4.89227   3.31826   4.42475 
 C                    -2.60333   0.95212   5.54197 
 H                    -3.19901   0.64628   6.41032 
 H                    -2.09776   0.06423   5.1517 
 H                    -1.8335    1.65055   5.88763 
 C                    -1.76626  -0.57646  -0.6539 
 C                    -3.75285  -0.95361  -1.68982 
 C                    -5.73372  -1.81793  -2.23177 
 H                    -6.60992  -1.79572  -2.87203 
 C                    -5.62943  -2.77755  -1.20239 
 C                    -3.62778  -1.89414  -0.65479 
 C                    -1.77687  -2.25006   1.07655 
 C                    -2.32455  -3.33752   1.75458 
 H                    -3.27183  -3.76247   1.44528 
 C                    -2.43992   0.95544  -2.55462 
 C                    -2.15746   0.7174   -3.90072 
 H                    -1.99971  -0.29932  -4.2428 
 C                    -2.08667   1.794    -4.78679 
 H                    -1.87442   1.6128   -5.83632 
 C                    -2.29457   3.09705  -4.32764 
 H                    -2.23948   3.93223  -5.01947 
 C                    -2.58316   3.32375  -2.97967 
 H                    -2.75348   4.33347  -2.61914 
 C                    -2.66834   2.25188  -2.08955 
 H                    -2.90983   2.41236  -1.04452 
 C                    -6.74825  -3.80134  -0.96666 
 C                    -6.96486  -4.636    -2.25159 
 H                    -7.75699  -5.3747   -2.08874 
 H                    -7.26159  -4.01452  -3.10209 
 H                    -6.05285  -5.17505  -2.52901 
 C                    -8.05632  -3.05327  -0.61251 
 H                    -8.86289  -3.77263  -0.43391 
 H                    -7.93147  -2.45248   0.29415 
 H                    -8.37813  -2.38578  -1.41788 
 C                    -6.39075  -4.75207   0.1891 
 H                    -7.20469  -5.46996   0.33465 
 H                    -5.47403  -5.31051  -0.0195 
 H                    -6.24104  -4.20728   1.12479 
 C                    -1.63886  -3.87547  -2.97176 
 C                    -1.60673  -3.51811  -4.32191 
 H                    -2.36957  -3.88814  -5.00038 
 C                    -0.58643  -2.69232  -4.8005 
 H                    -0.55108  -2.4225   -5.85185 
 C                     0.39661  -2.2151   -3.93161 
 H                     1.19512  -1.5744   -4.28862 
 C                     1.24904   5.85871  -2.30119 
 C                    -0.00278   7.71294  -0.99689 
 C                     3.26432   1.17334  -2.12542 
 C                     2.55933   0.87504  -4.81555 
 C                    -0.55331  -1.64913   1.43136 
 C                    -1.6291   -3.86219   2.8476 
 C                    -0.65253  -3.41327  -2.09885 
 H                    -2.42461  -4.52356  -2.59608 
 C                     0.35129  -2.57237  -2.58303 
 H                     1.6994    6.59447  -2.9563 
 C                     0.67471   8.68857  -1.97641 
 C                     0.42683   8.06984   0.44516 
 C                     4.14577   0.55932  -3.0168 
 H                     3.53049   1.31065  -1.08308 
 C                     3.79629   0.41086  -4.3612 
 C                     0.099    -2.21595   2.53197 
 C                    -0.40739  -3.31292   3.25833 
 H                    -2.06142  -4.70667   3.37178 
 H                    -0.65493  -3.69873  -1.0526 
 N                     1.41618  -2.15997  -1.71196 
 H                     1.76679   8.64504  -1.9085 
 H                     0.38576   8.49428  -3.01481 
 H                     0.3715    9.71267  -1.73734 
 H                     1.51393   8.00068   0.56025 
 H                     0.12489   9.09495   0.68553 
 H                     5.10875   0.20744  -2.6599 
 H                     4.48867  -0.05779  -5.05413 
 H                     1.0399   -1.77611   2.84586 
 C                     0.38697  -3.85724   4.46146 
 C                     2.67904  -2.74841  -1.77039 
 C                     1.37206  -1.23579  -0.68862 
 C                     1.78904  -4.31455   3.99186 
 C                    -0.3081   -5.05836   5.13079 
 C                     0.54574  -2.74168   5.52249 
 N                     3.13319  -3.66715  -2.59451 
 C                     3.44942  -2.17792  -0.73935 
 N                     2.62478  -1.27064  -0.09813 
 H                     1.70924  -5.11276   3.24575 
 H                     2.35467  -3.49232   3.54444 
 H                     2.36983  -4.69894   4.83871 
 H                     0.29281  -5.40885   5.97676 
 H                    -0.42581  -5.89875   4.43842 
 H                    -1.29812  -4.79298   5.51653 
 H                     1.11897  -3.10935   6.3819 
 H                     1.06841  -1.87      5.11844 
 H                    -0.43201  -2.40684   5.88558 
 C                     4.4183   -4.01422  -2.3641 
 N                     4.70729  -2.51124  -0.51338 
 C                     2.85306  -0.42193   1.02511 
 H                     4.82165  -4.77077  -3.02609 
 C                     5.21038  -3.45601  -1.34553 
 C                     4.08293  -0.35606   1.68399 
 C                     1.72802   0.3272    1.40819 
 C                     6.66868  -3.85664  -1.09238 
 H                     4.92115  -0.95695   1.35279 
 C                     4.2013    0.49386   2.78134 
 C                     1.90491   1.16723   2.51974 
 C                     7.16159  -4.92886  -2.08116 
 C                     7.5582   -2.59941  -1.23122 
 C                     6.78471  -4.4097    0.34706 
 H                     5.15681   0.54338   3.29526 
 C                     3.11691   1.27062   3.22418 
 H                     1.0539    1.75011   2.84876 
 H                     8.20382  -5.17739  -1.85792 
 H                     7.12184  -4.57973  -3.11848 
 H                     6.58014  -5.85377  -2.00616 
 H                     8.60145  -2.84885  -1.00956 
 H                     7.51627  -2.1978   -2.24989 
 H                     7.23636  -1.81555  -0.54124 
 H                     7.82693  -4.66142   0.57119 
 H                     6.18291  -5.31667   0.46984 
 H                     6.44149  -3.6727    1.07713 
 C                     3.29134   2.19123   4.44821 
 C                     4.40235   3.22934   4.1597 
 C                     3.69509   1.34306   5.67813 
 C                     2.00179   2.95705   4.80057 
 H                     5.36172   2.74953   3.94347 
 H                     4.13916   3.85326   3.29875 
 H                     4.5458    3.88775   5.02459 
 H                     4.63331   0.80514   5.51186 
 H                     3.82844   1.98306   6.55837 
 H                     2.92234   0.60267   5.91095 
 H                     1.67201   3.60229   3.98011 
 H                     1.17942   2.27796   5.04703 
 H                     2.17992   3.59454   5.67346 

169
f-ct1b
 Ir                   -0.54853   0.11018   0.83626 
 N                     0.96224   2.39626   1.86869 
 N                     2.44198   4.22127   2.60945 
 N                     3.97986   3.34749   0.37075 
 N                     2.15259   1.74083   0.13339 
 N                    -0.10972  -1.5925   -1.87343 
 N                     0.9116   -2.27262  -0.04272 
 N                    -2.1965    2.26365  -0.92809 
 N                    -4.10736   3.3628   -2.00268 
 N                    -5.51598   1.0859   -1.00583 
 N                    -3.28091   0.51182  -0.14925 
 C                     0.98593   1.48593   0.82652 
 C                     2.07337   3.22003   1.82956 
 C                     3.61297   4.79051   2.25201 
 H                     3.93747   5.61384   2.87701 
 C                     4.3887    4.37541   1.15597 
 C                     2.83789   2.80187   0.72384 
 C                     2.68236   1.03812  -1.00175 
 C                     2.6742    1.65071  -2.25606 
 H                     2.20516   2.62109  -2.37675 
 C                     3.27171   1.01016  -3.33882 
 H                     3.25918   1.50857  -4.30339 
 C                     3.88784  -0.24804  -3.20847 
 C                     3.8843   -0.8348   -1.93458 
 H                     4.35082  -1.79941  -1.77489 
 C                     3.30066  -0.19835  -0.83614 
 H                     3.32666  -0.66056   0.14489 
 C                    -0.13686   2.34532   2.77692 
 C                    -0.27002   3.24867   3.83507 
 H                     0.47129   4.02199   3.99669 
 C                    -1.37663   3.11922   4.67649 
 H                    -1.50349   3.8068    5.50791 
 C                    -2.3094    2.10703   4.44282 
 H                    -3.17056   2.0035    5.09884 
 C                    -2.14404   1.22154   3.37081 
 H                    -2.88151   0.43918   3.21877 
 C                    -1.04868   1.30783   2.49771 
 C                     5.72258   5.0197    0.76378 
 C                     6.103     6.19023   1.68809 
 H                     7.05789   6.61516   1.3632 
 H                     6.22361   5.86883   2.72797 
 C                     5.61065   5.53824  -0.68859 
 H                     6.5692    5.95547  -1.0155 
 H                     4.85361   6.32635  -0.76807 
 H                     5.33378   4.72851  -1.36811 
 C                     5.66543  -0.00371  -4.97503 
 H                     5.28839   0.97881  -5.27425 
 C                     0.09981  -1.27051  -0.54857 
 C                     1.2703   -2.20332   1.33601 
 C                     2.11589  -3.13398   1.94396 
 H                     2.53463  -3.95552   1.37547 
 C                     2.39933  -2.98408   3.29956 
 H                     3.05549  -3.70855   3.77304 
 C                     1.8535   -1.92673   4.04744 
 C                     1.01211  -1.01833   3.38224 
 H                     0.57437  -0.20094   3.94131 
 C                     0.69196  -1.12024   2.01854 
 C                    -0.95282  -0.9233   -2.82568 
 C                    -2.33342  -1.12816  -2.78726 
 H                    -2.76428  -1.7354   -1.99859 
 C                    -3.14001  -0.54418  -3.76537 
 H                    -4.21455  -0.69519  -3.73289 
 C                    -2.56694   0.21931  -4.7853 
 H                    -3.19621   0.66341  -5.5508 
 C                    -1.18273   0.40398  -4.82438 
 H                    -0.73267   0.98733  -5.62226 
 C                    -0.36982  -0.16605  -3.84266 
 H                     0.70565  -0.03046  -3.85924 
 C                     2.19035  -1.80311   5.54656 
 C                     1.49821  -0.59735   6.21053 
 H                     1.76866  -0.55667   7.2713 
 H                     0.40774  -0.66785   6.14792 
 H                     1.80111   0.35055   5.75449 
 C                     3.719    -1.63451   5.71988 
 H                     3.97798  -1.55451   6.78227 
 H                     4.07099  -0.72774   5.21627 
 H                     4.27178  -2.48283   5.30495 
 H                     0.65237  -3.22708   6.18357 
 C                    -2.02723   1.09511  -0.2152 
 C                    -3.52975   2.39779  -1.31352 
 C                    -5.42555   3.17162  -2.19193 
 H                    -5.93742   3.9466   -2.75365 
 C                    -6.13953   2.05407  -1.70963 
 C                    -4.21857   1.27921  -0.81728 
 C                    -3.40817  -0.71073   0.57447 
 C                    -4.61813  -1.39979   0.68429 
 H                    -5.5151   -1.02291   0.20779 
 C                    -4.64386  -2.57647   1.42936 
 H                    -5.58503  -3.11141   1.51704 
 C                    -3.48779  -3.06741   2.06023 
 C                    -2.29727  -2.33557   1.91015 
 H                    -1.3963   -2.69185   2.39344 
 C                    -2.21237  -1.14471   1.17054 
 C                    -1.22188   3.28151  -1.2069 
 C                    -0.82021   4.1513   -0.19133 
 H                    -1.20133   4.01432   0.81466 
 C                     0.0673    5.18725  -0.4875 
 H                     0.38644   5.86022   0.30231 
 C                     0.52964   5.36513  -1.79371 
 H                     1.21148   6.17867  -2.02288 
 C                     0.10561   4.50176  -2.80701 
 H                     0.45271   4.64463  -3.82612 
 C                    -0.77153   3.45515  -2.51675 
 H                    -1.1099    2.77815  -3.29305 
 C                    -7.64601   1.91405  -1.96694 
 C                    -8.1888    0.60667  -1.36392 
 H                    -8.03336   0.56909  -0.28262 
 H                    -7.70041  -0.26945  -1.79937 
 C                    -7.9116    1.90943  -3.49153 
 H                    -7.39599   1.07469  -3.97801 
 H                    -7.58049   2.83598  -3.97065 
 C                    -3.56565  -4.36838   2.88347 
 C                    -2.21213  -4.75265   3.51125 
 H                    -1.8468   -3.98069   4.196 
 H                    -1.44199  -4.92115   2.75185 
 C                    -4.59162  -4.19399   4.02902 
 H                    -5.59147  -3.9636    3.64905 
 H                    -4.29309  -3.38038   4.69851 
 C                     0.5697   -2.7673   -2.19273 
 C                     1.21881  -3.2014   -1.02049 
 C                     4.53707  -0.91482  -4.43492 
 C                     6.82688   3.93933   0.83608 
 H                     5.35894   6.99345   1.65981 
 H                     6.44075   0.15124  -4.2176 
 H                     6.13421  -0.46204  -5.85289 
 C                     1.7333   -3.08375   6.28559 
 C                    -8.38687   3.1089   -1.31932 
 H                    -9.26357   0.534    -1.5605 
 H                    -8.98442   1.80168  -3.68425 
 C                    -4.01788  -5.53191   1.96876 
 H                    -4.66343  -5.11325   4.62232 
 H                    -2.32261  -5.67999   4.08386 
 N                     0.63474  -3.40875  -3.33918 
 N                     1.95146  -4.29888  -0.9683 
 C                     3.46868  -1.11753  -5.53635 
 C                     5.147    -2.28885  -4.09875 
 H                     6.94905   3.56931   1.85983 
 H                     7.78553   4.3569    0.50964 
 H                     6.58075   3.09015   0.19383 
 H                     1.96758  -3.01378   7.35441 
 H                     2.22668  -3.97843   5.89409 
 H                    -8.06394   4.06736  -1.73739 
 H                    -9.46516   3.01791  -1.48929 
 H                    -8.21557   3.13743  -0.23839 
 H                    -4.99843  -5.34112   1.52212 
 H                    -4.08724  -6.46484   2.54059 
 H                    -3.30353  -5.68678   1.15299 
 C                     1.38187  -4.53429  -3.28954 
 C                     2.03519  -4.99099  -2.13132 
 H                     3.91652  -1.59739  -6.41367 
 H                     3.03733  -0.16696  -5.86494 
 H                     2.6515   -1.75361  -5.18062 
 H                     5.93576  -2.21223  -3.34322 
 H                     5.59455  -2.72089  -4.99948 
 H                     4.38977  -2.9917   -3.73608 
 H                     1.45173  -5.0871   -4.21832 
 C                     2.86108  -6.28211  -2.07918 
 C                     4.29697  -5.93952  -1.62015 
 C                     2.92845  -6.98976  -3.44487 
 C                     2.20985  -7.23599  -1.05028 
 H                     4.89031  -6.85527  -1.52513 
 H                     4.28718  -5.43238  -0.65239 
 H                     4.79761  -5.28669  -2.34377 
 H                     3.53035  -7.89926  -3.35354 
 H                     3.39654  -6.36085  -4.20966 
 H                     1.93702  -7.28707  -3.8023 
 H                     2.14644  -6.76358  -0.06696 
 H                     2.80272  -8.15237  -0.95786 
 H                     1.19726  -7.51686  -1.35949 


169
f-ct1c
 Ir                   -0.04256  -0.78827  -1.32867 
 N                     0.53804   2.0115   -1.95787 
 N                    -0.43036   2.12188   0.01843 
 N                    -1.18417  -2.09048   1.40049 
 N                    -2.80342  -2.9982    3.004 
 N                    -4.68987  -2.10517   1.05291 
 N                    -2.63678  -1.39383  -0.1015 
 N                     2.12255  -2.74455  -1.07627 
 N                     2.91282  -0.97201  -0.0314 
 C                     0.02649   1.23344  -0.93406 
 C                     0.41235   3.35779  -1.6645 
 C                    -0.21404   3.43223  -0.40562 
 C                    -1.07398   1.83099   1.26968 
 C                    -0.34624   1.92847   2.45669 
 C                    -0.99381   1.75184   3.67709 
 H                    -0.40957   1.84077   4.58797 
 C                    -2.371     1.47413   3.7525 
 C                    -3.07393   1.38139   2.54233 
 H                    -4.13696   1.17272   2.54157 
 C                    -2.44061   1.5679    1.31098 
 H                    -3.0063    1.5099    0.38704 
 C                     1.04815   1.34635  -3.1122 
 C                     1.62473   2.04288  -4.178 
 C                     1.38568  -0.74653  -4.18503 
 H                     1.29684  -1.82819  -4.21913 
 C                     0.9028   -0.05454  -3.06366 
 H                    -2.47355  -0.81541   5.31087 
 C                    -1.28223  -1.4629    0.17652 
 C                    -2.45583  -2.39933   1.88113 
 C                    -4.13385  -3.15362   3.14014 
 C                    -3.38001  -1.9569    0.92032 
 C                    -3.03237  -0.81687  -1.34429 
 C                    -4.36673  -0.66179  -1.71433 
 H                    -5.16473  -0.97968  -1.05415 
 C                    -2.29549   0.12787  -3.39407 
 H                    -1.49106   0.43     -4.05671 
 C                    -1.95038  -0.42975  -2.15827 
 C                     0.00778  -2.49254   2.09601 
 C                     0.4143   -1.78315   3.22682 
 H                    -0.13081  -0.8953    3.52608 
 H                     0.33845  -4.19499   0.82387 
 C                     1.79915  -1.45614  -0.68865 
 C                     3.39878  -3.0795   -0.65975 
 C                     3.90831  -1.94841   0.00541 
 C                     3.13027   0.3462    0.4931 
 H                     3.25512   1.27205  -1.44124 
 C                     1.15122  -3.48559  -1.81257 
 C                     1.37392  -4.80268  -2.22353 
 H                     2.30472  -5.30433  -1.98749 
 C                    -1.00273  -3.4462   -2.81428 
 C                    -0.02508  -2.75775  -2.08005 
 C                    -5.08158  -2.72377   2.18692 
 N                     0.76444   4.43326  -2.34678 
 N                    -0.52821   4.55869   0.19412 
 H                     0.71649   2.14258   2.41996 
 C                    -3.04323   1.29575   5.12599 
 H                     1.70041   3.12334  -4.15389 
 C                     2.08782   1.30833  -5.27135 
 C                     1.9671   -0.08264  -5.27224 
 H                    -4.45847  -3.64902   4.0496 
 C                    -4.65268  -0.09733  -2.96065 
 C                    -3.62603   0.30564  -3.82457 
 C                     0.68122  -3.64839   1.69566 
 C                     1.51789  -2.23033   3.95598 
 N                     4.09429  -4.19454  -0.79885 
 N                     5.10964  -1.88552   0.53384 
 C                     3.32953   1.42086  -0.36951 
 C                     3.25913   0.52607   1.87152 
 C                     0.36963  -5.44431  -2.95096 
 H                    -1.92982  -2.93966  -3.0651 
 C                    -0.814    -4.76491  -3.24552 
 C                    -6.58141  -2.97114   2.40094 
 C                     0.44816   5.59582  -1.73698 
 C                    -0.19751   5.68243  -0.49121 
 C                    -4.54956   0.99793   5.0048 
 C                    -2.3765    0.11739   5.87603 
 C                    -2.87211   2.59345   5.95178 
 H                     2.53826   1.82461  -6.11434 
 H                     2.32487  -0.65593  -6.12425 
 H                    -5.69259   0.01872  -3.24356 
 C                    -3.89833   0.9237   -5.20963 
 C                     1.79054  -4.08199   2.42342 
 C                     2.20851  -3.37629   3.55433 
 H                     1.83308  -1.68587   4.84128 
 C                     5.3286   -4.14071  -0.25456 
 C                     5.85093  -3.01408   0.40373 
 C                     3.63206   2.68148   0.15112 
 C                     3.57702   1.78502   2.37481 
 H                     3.11634  -0.31714   2.53829 
 H                     0.51736  -6.46753  -3.28467 
 H                    -1.59517  -5.26196  -3.81593 
 C                    -6.8372   -4.49749   2.44634 
 C                    -7.40866  -2.36148   1.25564 
 C                    -7.03445  -2.33536   3.73642 
 H                     0.72286   6.49261  -2.27924 
 C                    -0.60315   7.00666   0.16572 
 H                    -4.98152   0.88206   6.00388 
 H                    -4.73746   0.07021   4.45481 
 H                    -5.0878    1.81002   4.50508 
 H                    -2.85082  -0.02547   6.85335 
 H                    -1.31093   0.29628   6.04977 
 H                    -3.34164   3.44421   5.44719 
 H                    -1.81822   2.8394    6.11254 
 H                    -3.34129   2.48027   6.93539 
 C                    -5.40388   1.0538   -5.51018 
 C                    -3.27155   2.3371   -5.27853 
 C                    -3.26469   0.03259  -6.30498 
 H                     2.32051  -4.97578   2.10931 
 H                     3.06551  -3.72219   4.12457 
 H                     5.9194   -5.04318  -0.35598 
 C                     7.25698  -2.95817   1.01064 
 H                     3.77596   3.4982   -0.54603 
 C                     3.77063   2.89387   1.53053 
 H                     3.68376   1.89811   3.44936 
 H                    -7.90525  -4.69482   2.58873 
 H                    -6.5259   -4.97539   1.51188 
 H                    -6.29668  -4.97832   3.26766 
 H                    -8.47208  -2.55292   1.43318 
 H                    -7.13724  -2.79448   0.28962 
 H                    -7.26183  -1.27996   1.18682 
 H                    -8.10469  -2.51109   3.88939 
 H                    -6.50476  -2.75666   4.59632 
 H                    -6.86828  -1.25303   3.73375 
 C                    -2.14594   7.03414   0.28028 
 C                    -0.13728   8.22962  -0.64483 
 C                     0.01194   7.07606   1.58151 
 H                    -5.90487   0.08001  -5.51058 
 H                    -5.54583   1.49846  -6.50099 
 H                    -5.91046   1.69769  -4.78329 
 H                    -3.45083   2.78774  -6.26189 
 H                    -3.70902   2.99514  -4.51964 
 H                    -2.19039   2.30978  -5.11584 
 H                    -3.69724  -0.97357  -6.28722 
 H                    -3.44323   0.46165  -7.29813 
 H                    -2.18371  -0.06628  -6.17187 
 C                     8.02495  -4.28041   0.83367 
 C                     8.04375  -1.82043   0.31904 
 C                     7.12982  -2.6462    2.51984 
 C                     4.14405   4.26081   2.13198 
 H                    -2.61509   7.00813  -0.7092 
 H                    -2.47079   7.94996   0.78598 
 H                    -2.50706   6.17523   0.85176 
 H                    -0.58245   8.25334  -1.64496 
 H                    -0.44204   9.14567  -0.12918 
 H                     0.9524    8.25844  -0.75169 
 H                    -0.31606   7.9889    2.09044 
 H                    -0.29588   6.21561   2.18054 
 H                     1.10633   7.08929   1.53592 
 H                     7.5174   -5.11822   1.32367 
 H                     9.01768  -4.18822   1.28528 
 H                     8.16684  -4.5336   -0.22225 
 H                     9.03791  -1.72162   0.76828 
 H                     7.51905  -0.8675    0.4229 
 H                     8.17308  -2.02444  -0.74937 
 H                     6.59582  -3.44676   3.04379 
 H                     6.58558  -1.71184   2.67773 
 H                     8.12352  -2.55079   2.9707 
 C                     3.06762   4.68941   3.15733 
 C                     4.25194   5.36113   1.05915 
 C                     5.51249   4.14282   2.84572 
 H                     3.32185   5.66487   3.58657 
 H                     2.08441   4.77329   2.68345 
 H                     2.98393   3.97795   3.98437 
 H                     3.30872   5.49936   0.52025 
 H                     5.03582   5.14305   0.32664 
 H                     4.50467   6.31368   1.5358 
 H                     5.48819   3.40165   3.65029 
 H                     5.79475   5.10558   3.28625 
 H                     6.29748   3.84773   2.14183 


169
f-ct1d
Ir             -0.00102            -0.00029             2.00444
C              -1.30206             1.16482             3.18801
C              -0.36266            -1.71024             3.18581
C               1.65909             0.54212             3.18811
C              -1.01854             1.99709             4.28154
C              -1.22899            -1.88158             4.27615
C               2.23936            -0.12176             4.27953
H               0.00856             2.09649             4.61968
H              -1.82881            -1.04166             4.61343
H               1.81136            -1.06081             4.61717
C              -2.02379             2.69634             4.96068
C              -1.33564            -3.10257             4.95323
C               3.34874             0.39730             4.95824
H              -1.76280             3.32778             5.80669
H              -2.01580            -3.19266             5.79692
H               3.76577            -0.14616             5.80280
C              -2.66175             1.08593             2.82717
C               0.38495            -2.84881             2.82543
C               2.27071             1.75960             2.82879
C              -3.35714             2.58627             4.56169
C              -0.57401            -4.20272             4.55485
C               3.92050             1.60722             4.56044
N              -2.90701             0.22044             1.71991
C              -3.69104             1.77102             3.47843
C               0.30247            -4.08368             3.47451
N               1.25999            -2.62804             1.72055
C               3.38011             2.30637             3.47937
N               1.64325             2.40661             1.72293
H              -4.13799             3.12829             5.08763
H              -0.65587            -5.15064             5.07913
H               4.78140             2.01093             5.08578
C              -1.81817            -0.37696             1.10984
C              -4.09008            -0.20112             1.13921
H              -4.71865             1.66144             3.15312
H               0.91084            -4.91920             3.14965
C               2.21683            -3.44232             1.14081
C               1.23523            -1.38572             1.11162
H               3.79939             3.25122             3.15499
C               1.86960             3.64258             1.14336
C               0.58146             1.76285             1.11229
N              -2.34028            -1.19128             0.12546
C              -3.73233            -1.11100             0.12600
N              -5.34701             0.11008             1.40231
N               2.57335            -4.68748             1.40262
C               2.82891            -2.67700             0.12981
N               2.20375            -1.43059             0.12936
N               2.76763             4.57543             1.40675
C               0.90243             3.78842             0.13052
N               0.13660             2.62327             0.12932
C              -1.63635            -2.06637            -0.77032
N              -4.59869            -1.75207            -0.62631
C              -6.24447            -0.54069             0.63146
C               3.58599            -5.13996             0.63259
N               3.81772            -3.10739            -0.62161
C               2.61173            -0.38344            -0.76556
C               2.65304             5.67821             0.63607
N               0.78086             4.85927            -0.62176
C              -0.97295             2.45221            -0.76694
C              -1.20175            -3.31512            -0.33428
C              -1.49572            -1.70795            -2.11188
C              -5.90033            -1.47065            -0.36524
H              -7.28303            -0.30611             0.83170
H               3.90002            -6.15753             0.83175
C               4.22212            -4.37658            -0.36198
C               3.47382             0.61810            -0.32737
C               2.23567            -0.44213            -2.10837
H               3.37562             6.46019             0.83642
C               1.67592             5.84539            -0.36088
C              -2.27210             2.69851            -0.33098
C              -0.73218             2.15465            -2.10916
H              -1.32971            -3.59789             0.70510
C              -0.60738            -4.19728            -1.23988
H              -1.84376            -0.73708            -2.44771
C              -0.91505            -2.60390            -3.00616
C              -6.92958            -2.25156            -1.19027
C               5.41390            -4.87831            -1.18544
H               3.77915             0.64959             0.71302
C               3.94264             1.57387            -1.23197
C               2.72332             0.50861            -3.00167
H               1.57065            -1.22978            -2.44579
C               1.51515             7.12686            -1.18667
H              -2.45382             2.94759             0.70901
C              -3.33283             2.62625            -1.23722
H               0.28288             1.97193            -2.44502
C              -1.79799             2.10116            -3.00404
H              -0.27460            -5.15932            -0.86920
C              -0.45730            -3.86925            -2.59524
H              -0.82915            -2.30976            -4.04772
C              -6.76398            -3.75543            -0.86580
C              -8.37550            -1.82612            -0.87714
C              -6.65149            -2.02344            -2.69288
C               6.63572            -3.98895            -0.85292
C               5.08295            -4.74353            -2.68863
C               5.76215            -6.34589            -0.87770
H               4.60728             2.34404            -0.85952
C               3.58799             1.53876            -2.58849
H               2.42883             0.43505            -4.04410
C               0.12853             7.73428            -0.86632
C               2.60482             8.16746            -0.87117
C               1.57791             6.77134            -2.68906
H              -4.33263             2.81730            -0.86637
C              -3.12302             2.33582            -2.59325
H              -1.58551             1.88211            -4.04601
C               0.15052            -4.83767            -3.62604
H              -6.97529            -3.95647             0.19000
H              -7.45729            -4.35059            -1.47007
H              -5.74468            -4.08757            -1.07884
H              -8.54567            -0.76585            -1.09297
H              -8.64097            -2.01183             0.16880
H              -9.06742            -2.40386            -1.49791
H              -6.79007            -0.97135            -2.96447
H              -5.62829            -2.31117            -2.94629
H              -7.34059            -2.62207            -3.29838
H               7.49866            -4.29212            -1.45577
H               6.91170            -4.07730             0.20340
H               6.41822            -2.93838            -1.06179
H               6.05316            -6.48842             0.16823
H               5.94738            -5.04020            -3.29247
H               4.82397            -3.71169            -2.93795
H               4.24053            -5.38618            -2.96641
H               6.60857            -6.65689            -1.49799
H               4.92689            -7.01931            -1.09801
C               4.12469             2.54989            -3.61774
H               2.57393             8.49060             0.17458
H               0.05702             8.01847             0.18910
H              -0.03943             8.63169            -1.47166
H              -0.66751             7.01674            -1.08106
H               2.45116             9.05527            -1.49255
H               3.60900             7.78562            -1.08452
H               1.40364             7.66681            -3.29541
H               2.55964             6.36700            -2.95842
H               0.81912             6.02750            -2.94382
C              -4.26498             2.29560            -3.62491
C               0.66850            -6.13403            -2.97448
C               1.33497            -4.15438            -4.34962
C              -0.93412            -5.21459            -4.66413
C               4.98408             3.64841            -2.96332
C               4.99857             1.80032            -4.65248
C               2.94191             3.23156            -4.34551
C              -4.26349             0.93056            -4.35288
C              -5.64750             2.49159            -2.97394
C              -4.04930             3.42695            -4.65914
H               1.44464            -5.93330            -2.22838
H              -0.13490            -6.69777            -2.48942
H               1.10492            -6.78083            -3.74233
H               2.11572            -3.86471            -3.63925
H               1.77811            -4.84089            -5.07948
H               1.02174            -3.25692            -4.89154
H              -1.78313            -5.70980            -4.18173
H              -1.31485            -4.33399            -5.19043
H              -0.52101            -5.89964            -5.41292
H               5.87303             3.23624            -2.47503
H               4.41860             4.21928            -2.21923
H               5.32746             4.35029            -3.73003
H               5.85127             1.31463            -4.16693
H               5.38643             2.50109            -5.40024
H               4.42983             1.02882            -5.18042
H               3.31587             3.95912            -5.07433
H               2.29716             3.76164            -3.63743
H               2.32455             2.51012            -4.88913
H              -3.32920             0.75598            -4.89487
H              -4.40218             0.10714            -3.64519
H              -5.07922             0.89136            -5.08326
H              -5.86186             1.71629            -2.23081
H              -5.73549             3.46741            -2.48552
H              -6.42507             2.43897            -3.74269
H              -4.05613             4.40836            -4.17379
H              -4.84776             3.41264            -5.40943
H              -3.09514             3.31966            -5.18400
